# Supplementary material for: From Bench to Breath: Material Integrity and Performance of Filtering Facepiece Respirators and Surgical Masks After Multi-Cycle Dry-Heat Reprocessing
Source: Microorganisms. 2025 Dec 29;14(1):69. doi: 10.3390/microorganisms14010069 (PMC12843907; doi:10.3390/microorganisms14010069)
Supplement: Supplementary file 1 [file microorganisms-14-00069-s001.zip]

Archive with 2 entries (2 files):
- microorganisms-4002743-dataset.xlsx
- microorganisms-4002743-supplementary final.pdf
