# Supplementary material for: From Bench to Breath: Material Integrity and Performance of Filtering Facepiece Respirators and Surgical Masks After Multi-Cycle Dry-Heat Reprocessing
Source: Microorganisms. 2025 Dec 29;14(1):69. doi: 10.3390/microorganisms14010069 (PMC12843907; doi:10.3390/microorganisms14010069)
Supplement: Supplementary file 1 [file microorganisms-14-00069-s001.zip › microorganisms-4002743-dataset.xlsx]

## Sheet: PPE data dictionary
Data sheet	Variable name	Description	Variable Type	Levels	Units	Symbol	Notes
Tensile	ppe	Type of Personal Protective Equipment	Categorical (nominal)	SM, FFR	—	—
Tensile	part	Specific part of the PPE being tested	Categorical (nominal)	Fabric, Strap	—	—
Tensile	model	Model code of the PPE	Categorical (nominal)	3M-1860S, 3M-1870+, 3M-8210, 3M-9320A+, DR-X1720C, RH-S919B, RH-S920TFG, ZA-S001B	—	—
Tensile	model_label	Full name or code of the PPE model	Categorical (nominal)	L2_Reynard, L2_Bactive, L3_Reynard, 1720C, 1860S, 1870+, 8210, 9320A	—	—
Tensile	type	Individualised code for PPE+part+model	Categorical (nominal)	c, d, e, f, g, h, j, k	—	—
Tensile	treatment	Treatment condition applied to the PPE	Categorical (nominal)	No_treat, Tr1, Tr2, Tr3	—	—
Tensile	tx	Treatment condition applied to the PPE (different)	Categorical (ordinal)	C, HT1, HT2, HT3	—	—
Tensile	tx_n	Treatment condition applied to the PPE (numerical)	Numeric (ordinal)	0–3	—	—
Tensile	sample	Replicate number	Numeric (discrete)	1–5	—	—
Tensile	young_mod	Young's modulus of the material	Numeric (continuous)	—	MPa	E
Tensile	r2	R-squared value for the Young's modulus calculation	Numeric (continuous)	—	—	R2
Tensile	yield_strength	Yield strength of the material	Numeric (continuous)	—	MPa	σy
Tensile	ult_tens_str	Ultimate tensile strength of the material	Numeric (continuous)	—	MPa	σUTS
Tensile	strain_fail	Engineering strain at failure initiation (εf), defined as the strain where stress first drops to 0.95×σUTS (5% reduction from σUTS).	Numeric (continuous)	—	—	εf
Tensile	strain_fail_pct	Strain at failure (εf) expressed as percent (= strain_fail × 100)	Numeric (continuous)	—	%	εf (%)
Filtration+airflow	ppe	Type of Personal Protective Equipment	Categorical (nominal)	SM, FFR	—	—
Filtration+airflow	model	Full name or code of the PPE model	Categorical (nominal)	3M-1860S, 3M-1870+, 3M-8210, 3M-9320A+, DR-X1720C, RH-S919B, RH-S920TFG, ZA-S001B	—	—
Filtration+airflow	model_label	Shorter PPE model code	Categorical (nominal)	L2_Reynard, L2_Bactive, L3_Reynard, 1720C, 1860S, 1870+, 8210, 9320A	—	—
Filtration+airflow	type	Individualised code for PPE+model	Categorical (nominal)	c, d, e, f, g, h, j, k	—	—
Filtration+airflow	treatment	Treatment condition applied to the PPE	Categorical (nominal)	No_treat, Tr1, Tr2, Tr3	—	—
Filtration+airflow	tx	Treatment condition applied to the PPE (different)	Categorical (ordinal)	C, HT1, HT2, HT3	—	—
Filtration+airflow	sample	Replicate number	Numeric (discrete)	1–3	—	—
Filtration+airflow	filtration_eff	Particle filtration efficiency (PFE)	Numeric (continuous)	—	%	—	Calculated as PFE = (1 − Cdown/Cup) × 100
Filtration+airflow	filtration_eff_outcome	Pass/Fail outcome for PFE test	Categorical (binary)	Pass, Fail	—	—	Pass criteria: FFRs PFE ≥95% (NIOSH NaCl @ 85 L/min); SMs PFE ≥98% (ASTM F2100 Levels 2–3 @ 0.1 µm)
Filtration+airflow	airflow	Airflow resistance (pressure drop; breathability) — ΔP	Numeric (continuous)	—	Pa	ΔP

## Sheet: Tensile
ppe	part	model	model_label	type	treatment	tx	tx_n	sample	young_mod	r2	yield_strength	ult_tens_str	strain_fail	strain_fail_pct
SM	Fabric	RH-S919B	L2_Reynard	c	No_treat	C	0	1	59.8312	0.976228	2.557	3.654	0.15478	15.478
SM	Fabric	RH-S919B	L2_Reynard	c	No_treat	C	0	2	46.2758	0.991594	2.213	3.594	0.18099	18.099
SM	Fabric	RH-S919B	L2_Reynard	c	No_treat	C	0	3	55.5744	0.986098	2.299	3.299	0.12174	12.174
SM	Fabric	RH-S919B	L2_Reynard	c	No_treat	C	0	4	53.689	0.978466	2.335	3.386	0.15894	15.894
SM	Fabric	RH-S919B	L2_Reynard	c	No_treat	C	0	5	64.3847	0.982794	2.397	3.284	0.12486	12.486
SM	Fabric	ZA-S001B	L2_Bactive	d	No_treat	C	0	1	29.8571	0.968401	2.011	3.39	0.24839	24.839
SM	Fabric	ZA-S001B	L2_Bactive	d	No_treat	C	0	2	31.5581	0.950728	2.177	3.037	0.20971	20.971
SM	Fabric	ZA-S001B	L2_Bactive	d	No_treat	C	0	3	31.4014	0.97428	2.434	4.103	0.36961	36.961
SM	Fabric	ZA-S001B	L2_Bactive	d	No_treat	C	0	4	30.0792	0.951064	1.939	3.69	0.38968	38.968
SM	Fabric	ZA-S001B	L2_Bactive	d	No_treat	C	0	5	28.5262	0.944411	2.125	2.917	0.20497	20.497
SM	Fabric	RH-S920TFG	L3_Reynard	e	No_treat	C	0	1	52.6623	0.99634	1.343	4.102	0.35547	35.547
SM	Fabric	RH-S920TFG	L3_Reynard	e	No_treat	C	0	2	62.2749	0.999324	1.953	4.79	0.46952	46.952
SM	Fabric	RH-S920TFG	L3_Reynard	e	No_treat	C	0	3	55.2488	0.994997	2.008	4.407	0.37673	37.673
SM	Fabric	RH-S920TFG	L3_Reynard	e	No_treat	C	0	4	57.7752	0.997903	1.85	4.784	0.44244	44.244
SM	Fabric	RH-S920TFG	L3_Reynard	e	No_treat	C	0	5	59.1171	0.992887	1.517	3.96	0.37966	37.966
FFR	Fabric	DR-X1720C	1720C	f	No_treat	C	0	1	5.33637	0.958814	1.434	1.666	0.46609	46.609
FFR	Fabric	DR-X1720C	1720C	f	No_treat	C	0	2	5.51325	0.959735	1.332	1.785	0.45759	45.759
FFR	Fabric	DR-X1720C	1720C	f	No_treat	C	0	3	5.44868	0.966289	1.397	1.706	0.47936	47.936
FFR	Fabric	DR-X1720C	1720C	f	No_treat	C	0	4	4.6408	0.962731	1.221	1.454	0.3893	38.93
FFR	Fabric	DR-X1720C	1720C	f	No_treat	C	0	5	5.01819	0.947448	1.311	1.531	0.50611	50.611
FFR	Fabric	3M-1860S	1860S	g	No_treat	C	0	1	46.8637	0.9974	1.119	1.777	0.14978	14.978
FFR	Fabric	3M-1860S	1860S	g	No_treat	C	0	2	69.1344	0.98916	1.737	2.441	0.09015	9.015
FFR	Fabric	3M-1860S	1860S	g	No_treat	C	0	3	52.6805	0.991906	1.568	2.209	0.1193	11.93
FFR	Fabric	3M-1860S	1860S	g	No_treat	C	0	4	70.6075	0.998025	2.435	3.493	0.09849	9.849
FFR	Fabric	3M-1860S	1860S	g	No_treat	C	0	5	46.402	0.999516	1.252	1.862	0.14998	14.998
FFR	Fabric	3M-1870+	1870+	h	No_treat	C	0	1	38.0299	0.955309	3.342	4.312	0.30316	30.316
FFR	Fabric	3M-1870+	1870+	h	No_treat	C	0	2	41.7752	0.956992	3.71	4.651	0.26786	26.786
FFR	Fabric	3M-1870+	1870+	h	No_treat	C	0	3	42.0501	0.948471	3.572	3.938	0.23453	23.453
FFR	Fabric	3M-1870+	1870+	h	No_treat	C	0	4	35.1341	0.946976	3.156	4.114	0.26793	26.793
FFR	Fabric	3M-1870+	1870+	h	No_treat	C	0	5	47.3622	0.968038	3.688	4.459	0.17606	17.606
FFR	Fabric	3M-8210	8210	j	No_treat	C	0	1	54.969	0.986688	1.494	2.391	0.15723	15.723
FFR	Fabric	3M-8210	8210	j	No_treat	C	0	2	60.801	0.999957	1.592	2.245	0.15397	15.397
FFR	Fabric	3M-8210	8210	j	No_treat	C	0	3	77.3564	0.997974	1.625	3.262	0.15591	15.591
FFR	Fabric	3M-8210	8210	j	No_treat	C	0	4	50.328	0.99772	1.541	2.742	0.19156	19.156
FFR	Fabric	3M-8210	8210	j	No_treat	C	0	5	76.3922	0.999943	2.098	3.531	0.18965	18.965
FFR	Fabric	3M-9320A+	9320A	k	No_treat	C	0	1	32.8638	0.940788	3.266	3.49	0.15039	15.039
FFR	Fabric	3M-9320A+	9320A	k	No_treat	C	0	2	34.177	0.953813	3.775	4.074	0.1881	18.81
FFR	Fabric	3M-9320A+	9320A	k	No_treat	C	0	3	32.4938	0.980982	3.875	4.162	0.25106	25.106
FFR	Fabric	3M-9320A+	9320A	k	No_treat	C	0	4	29.0096	0.945556	3.348	3.362	0.1206	12.06
FFR	Fabric	3M-9320A+	9320A	k	No_treat	C	0	5	30.9981	0.943858	3.357	3.795	0.22311	22.311
FFR	Strap	DR-X1720C	1720C	f	No_treat	C	0	1	0.457441	0.976691	0.02	14.7362	1.62918	162.918
FFR	Strap	DR-X1720C	1720C	f	No_treat	C	0	2	0.351414	0.94594	0.023	15.244	2.47707	247.707
FFR	Strap	DR-X1720C	1720C	f	No_treat	C	0	3	0.359866	0.936142	0.019	15.3249	2.53526	253.526
FFR	Strap	DR-X1720C	1720C	f	No_treat	C	0	4	0.35403	0.936347	0.014	13.737	2.29821	229.821
FFR	Strap	DR-X1720C	1720C	f	No_treat	C	0	5	0.335039	0.955627	0.022	13.3629	2.72408	272.408
FFR	Strap	3M-1860S	1860S	g	No_treat	C	0	1	0.73024	0.947193	0.048	23.9548	4.63916	463.916
FFR	Strap	3M-1860S	1860S	g	No_treat	C	0	2	0.57432	0.966413	0.042	22.9388	4.61358	461.358
FFR	Strap	3M-1860S	1860S	g	No_treat	C	0	3	0.785864	0.981948	0.044	25.9248	3.84377	384.377
FFR	Strap	3M-1860S	1860S	g	No_treat	C	0	4	0.702883	0.984422	0.037	23.4619	3.59985	359.985
FFR	Strap	3M-1860S	1860S	g	No_treat	C	0	5	0.713721	0.98223	0.042	23.1365	3.88919	388.919
FFR	Strap	3M-1870+	1870+	h	No_treat	C	0	1	0.688053	0.97029	0.031	10.8079	5.11722	511.722
FFR	Strap	3M-1870+	1870+	h	No_treat	C	0	2	0.612845	0.924242	0.065	10.6982	5.82693	582.693
FFR	Strap	3M-1870+	1870+	h	No_treat	C	0	3	0.650211	0.948245	0.037	11.5607	6.23364	623.364
FFR	Strap	3M-1870+	1870+	h	No_treat	C	0	4	0.644578	0.968239	0.061	12.1229	5.69133	569.133
FFR	Strap	3M-1870+	1870+	h	No_treat	C	0	5	0.63025	0.940911	0.035	12.2524	7.38218	738.218
FFR	Strap	3M-8210	8210	j	No_treat	C	0	1	0.307277	0.814864	0.418	21.1185	9.18726	918.726
FFR	Strap	3M-8210	8210	j	No_treat	C	0	2	0.286	0.835118	0.394	21.2317	8.96518	896.518
FFR	Strap	3M-8210	8210	j	No_treat	C	0	3	0.279999	0.825773	0.456	22.1951	9.27614	927.614
FFR	Strap	3M-8210	8210	j	No_treat	C	0	4	0.326802	0.877057	0.44	22.4376	9.12096	912.096
FFR	Strap	3M-9320A+	9320A	k	No_treat	C	0	1	0.710147	0.962525	0.057	11.0988	4.39133	439.133
FFR	Strap	3M-9320A+	9320A	k	No_treat	C	0	2	0.695168	0.980778	0.067	10.196	3.98122	398.122
FFR	Strap	3M-9320A+	9320A	k	No_treat	C	0	3	0.626764	0.965006	0.064	10.0101	4.57053	457.053
FFR	Strap	3M-9320A+	9320A	k	No_treat	C	0	4	0.607151	0.942567	0.059	10.379	6.11387	611.387
FFR	Strap	3M-9320A+	9320A	k	No_treat	C	0	5	0.648544	0.978582	0.069	10.76	5.06758	506.758
SM	Fabric	RH-S919B	L2_Reynard	c	Tr1	HT1	1	1	29.9428	0.961532	2.719	2.728	0.09554	9.554
SM	Fabric	RH-S919B	L2_Reynard	c	Tr1	HT1	1	2	34.6001	0.955467	2.621	3.029	0.12108	12.108
SM	Fabric	RH-S919B	L2_Reynard	c	Tr1	HT1	1	3	34.5344	0.93558	2.83	2.894	0.09245	9.245
SM	Fabric	RH-S919B	L2_Reynard	c	Tr1	HT1	1	4	28.6551	0.945015	2.284	2.441	0.10122	10.122
SM	Fabric	RH-S919B	L2_Reynard	c	Tr1	HT1	1	5	31.5964	0.961986	2.833	3.122	0.12619	12.619
SM	Fabric	ZA-S001B	L2_Bactive	d	Tr1	HT1	1	1	21.079	0.965805	2.088	2.571	0.18036	18.036
SM	Fabric	ZA-S001B	L2_Bactive	d	Tr1	HT1	1	2	19.8525	0.967394	2.297	2.794	0.18564	18.564
SM	Fabric	ZA-S001B	L2_Bactive	d	Tr1	HT1	1	3	20.1664	0.971119	2.143	2.353	0.14084	14.084
SM	Fabric	ZA-S001B	L2_Bactive	d	Tr1	HT1	1	4	20.6939	0.956964	2.226	2.344	0.13726	13.726
SM	Fabric	ZA-S001B	L2_Bactive	d	Tr1	HT1	1	5	19.777	0.919273	2.117	2.657	0.21114	21.114
SM	Fabric	RH-S920TFG	L3_Reynard	e	Tr1	HT1	1	1	28.7069	0.954624	2.536	3.657	0.25187	25.187
SM	Fabric	RH-S920TFG	L3_Reynard	e	Tr1	HT1	1	2	28.8222	0.955799	2.7	3.954	0.22417	22.417
SM	Fabric	RH-S920TFG	L3_Reynard	e	Tr1	HT1	1	3	28.9517	0.964727	2.632	3.504	0.20263	20.263
SM	Fabric	RH-S920TFG	L3_Reynard	e	Tr1	HT1	1	4	30.7257	0.947256	2.696	3.679	0.18629	18.629
SM	Fabric	RH-S920TFG	L3_Reynard	e	Tr1	HT1	1	5	28.5102	0.967938	2.58	3.434	0.2108	21.08
FFR	Fabric	DR-X1720C	1720C	f	Tr1	HT1	1	1	8.23631	0.993519	0.467	0.999	0.39281	39.281
FFR	Fabric	DR-X1720C	1720C	f	Tr1	HT1	1	2	9.82155	0.988062	0.559	1.11	0.28191	28.191
FFR	Fabric	DR-X1720C	1720C	f	Tr1	HT1	1	3	10.8795	0.999652	0.85	1.287	0.21419	21.419
FFR	Fabric	DR-X1720C	1720C	f	Tr1	HT1	1	4	8.79257	0.994902	0.906	1.148	0.34591	34.591
FFR	Fabric	DR-X1720C	1720C	f	Tr1	HT1	1	5	9.88274	0.993007	0.645	1.366	0.33238	33.238
FFR	Fabric	3M-1860S	1860S	g	Tr1	HT1	1	1	68.2349	0.997968	2.406	3.23	0.09438	9.438
FFR	Fabric	3M-1860S	1860S	g	Tr1	HT1	1	2	64.2776	0.989112	1.844	3.303	0.21689	21.689
FFR	Fabric	3M-1860S	1860S	g	Tr1	HT1	1	3	58.5991	0.999827	1.81	2.189	0.05128	5.128
FFR	Fabric	3M-1870+	1870+	h	Tr1	HT1	1	1	43.2691	0.962209	2.886	3.797	0.23947	23.947
FFR	Fabric	3M-1870+	1870+	h	Tr1	HT1	1	2	35.6262	0.957487	2.814	3.316	0.20174	20.174
FFR	Fabric	3M-1870+	1870+	h	Tr1	HT1	1	3	40.8941	0.964944	2.755	3.463	0.24828	24.828
FFR	Fabric	3M-1870+	1870+	h	Tr1	HT1	1	4	29.6943	0.953828	2.388	2.727	0.12982	12.982
FFR	Fabric	3M-1870+	1870+	h	Tr1	HT1	1	5	39.73	0.968076	2.787	3.579	0.20165	20.165
FFR	Fabric	3M-8210	8210	j	Tr1	HT1	1	1	9.30396	0.513855	0.01	2.68372	0.15457	15.457
FFR	Fabric	3M-8210	8210	j	Tr1	HT1	1	2	20.3137	0.705141	0.011	2.59929	0.08147	8.147
FFR	Fabric	3M-8210	8210	j	Tr1	HT1	1	3	12.3722	0.7816	0.013	2.60007	0.13132	13.132
FFR	Fabric	3M-8210	8210	j	Tr1	HT1	1	4	4.08837	0.456816	0.021	2.27784	0.19154	19.154
FFR	Fabric	3M-8210	8210	j	Tr1	HT1	1	5	11.8053	0.832746	0.022	2.64741	0.15993	15.993
FFR	Fabric	3M-9320A+	9320A	k	Tr1	HT1	1	1	59.1005	0.999238	3.244	4.394	0.18969	18.969
FFR	Fabric	3M-9320A+	9320A	k	Tr1	HT1	1	2	59.2832	0.982753	3.086	3.849	0.18339	18.339
FFR	Fabric	3M-9320A+	9320A	k	Tr1	HT1	1	3	47.381	0.981474	2.271	2.615	0.10188	10.188
FFR	Fabric	3M-9320A+	9320A	k	Tr1	HT1	1	4	56.0556	0.989966	2.54	2.656	0.07189	7.189
FFR	Fabric	3M-9320A+	9320A	k	Tr1	HT1	1	5	54.2228	0.98994	2.384	3.499	0.23767	23.767
FFR	Strap	DR-X1720C	1720C	f	Tr1	HT1	1	1	0.422771	0.985809	0.023	14.6566	1.54516	154.516
FFR	Strap	DR-X1720C	1720C	f	Tr1	HT1	1	2	0.552397	0.992338	0.018	14.5205	1.59546	159.546
FFR	Strap	DR-X1720C	1720C	f	Tr1	HT1	1	3	0.385975	0.954271	0.022	13.4741	2.01627	201.627
FFR	Strap	DR-X1720C	1720C	f	Tr1	HT1	1	4	0.554235	0.991207	0.02	15.2937	1.44145	144.145
FFR	Strap	DR-X1720C	1720C	f	Tr1	HT1	1	5	0.468728	0.972185	0.024	16.5615	2.15153	215.153
FFR	Strap	3M-1860S	1860S	g	Tr1	HT1	1	1	0.72417	0.978757	0.027	22.2664	3.18478	318.478
FFR	Strap	3M-1860S	1860S	g	Tr1	HT1	1	2	0.651549	0.982569	0.037	22.0844	3.39587	339.587
FFR	Strap	3M-1860S	1860S	g	Tr1	HT1	1	3	0.755697	0.985468	0.031	23.6126	3.34658	334.658
FFR	Strap	3M-1860S	1860S	g	Tr1	HT1	1	4	0.704574	0.983344	0.04	21.8671	3.53692	353.692
FFR	Strap	3M-1860S	1860S	g	Tr1	HT1	1	5	0.736272	0.991279	0.032	22.0606	3.12141	312.141
FFR	Strap	3M-1870+	1870+	h	Tr1	HT1	1	1	0.433014	0.967346	0.065	11.2793	6.94798	694.798
FFR	Strap	3M-1870+	1870+	h	Tr1	HT1	1	2	0.4797	0.961568	0.037	11.8867	6.87097	687.097
FFR	Strap	3M-1870+	1870+	h	Tr1	HT1	1	3	0.523649	0.968187	0.065	11.9176	6.3306	633.06
FFR	Strap	3M-1870+	1870+	h	Tr1	HT1	1	4	0.4769	0.986924	0.041	11.3094	6.1222	612.22
FFR	Strap	3M-1870+	1870+	h	Tr1	HT1	1	5	0.449132	0.967826	0.069	10.6574	6.63334	663.334
FFR	Strap	3M-8210	8210	j	Tr1	HT1	1	1	0.242417	0.284228	0.119	20.885	8.9873	898.73
FFR	Strap	3M-8210	8210	j	Tr1	HT1	1	2	0.230924	0.62937	0.059	18.453	8.16294	816.294
FFR	Strap	3M-8210	8210	j	Tr1	HT1	1	3	0.400605	0.905602	0.076	20.2509	7.65392	765.392
FFR	Strap	3M-8210	8210	j	Tr1	HT1	1	4	0.1904	0.69747	0.087	18.394	9.16518	916.518
FFR	Strap	3M-8210	8210	j	Tr1	HT1	1	5	0.184475	0.379817	0.059	17.9026	8.73092	873.092
FFR	Strap	3M-9320A+	9320A	k	Tr1	HT1	1	1	0.563231	0.964155	0.057	10.6749	5.85051	585.051
FFR	Strap	3M-9320A+	9320A	k	Tr1	HT1	1	2	0.573924	0.977027	0.064	11.1193	5.28655	528.655
FFR	Strap	3M-9320A+	9320A	k	Tr1	HT1	1	3	0.621227	0.970893	0.052	10.1119	4.27113	427.113
FFR	Strap	3M-9320A+	9320A	k	Tr1	HT1	1	4	0.59424	0.968071	0.062	10.8986	4.31714	431.714
FFR	Strap	3M-9320A+	9320A	k	Tr1	HT1	1	5	0.580835	0.962507	0.049	9.39328	4.34082	434.082
SM	Fabric	RH-S919B	L2_Reynard	c	Tr2	HT2	2	1	39.0706	0.981743	2.968	5.242	0.49299	49.299
SM	Fabric	RH-S919B	L2_Reynard	c	Tr2	HT2	2	2	38.9024	0.982473	3.694	4.679	0.2183	21.83
SM	Fabric	RH-S919B	L2_Reynard	c	Tr2	HT2	2	3	38.3738	0.942464	2.704	5.032	0.35617	35.617
SM	Fabric	RH-S919B	L2_Reynard	c	Tr2	HT2	2	4	38.4403	0.963812	3.32	5.55	0.36128	36.128
SM	Fabric	RH-S919B	L2_Reynard	c	Tr2	HT2	2	5	38.3953	0.975254	3.013	5.348	0.37916	37.916
SM	Fabric	ZA-S001B	L2_Bactive	d	Tr2	HT2	2	1	18.4349	0.972698	2.02	2.698	0.22697	22.697
SM	Fabric	ZA-S001B	L2_Bactive	d	Tr2	HT2	2	2	17.7049	0.966241	1.794	2.577	0.24613	24.613
SM	Fabric	ZA-S001B	L2_Bactive	d	Tr2	HT2	2	3	18.354	0.946363	2.059	3.033	0.26763	26.763
SM	Fabric	ZA-S001B	L2_Bactive	d	Tr2	HT2	2	4	17.3416	0.966545	1.905	2.847	0.31443	31.443
SM	Fabric	ZA-S001B	L2_Bactive	d	Tr2	HT2	2	5	17.7267	0.951971	1.883	2.45	0.24174	24.174
SM	Fabric	RH-S920TFG	L3_Reynard	e	Tr2	HT2	2	1	26.9575	0.958468	2.186	3.326	0.22638	22.638
SM	Fabric	RH-S920TFG	L3_Reynard	e	Tr2	HT2	2	2	26.8454	0.961729	2.377	3.524	0.25297	25.297
SM	Fabric	RH-S920TFG	L3_Reynard	e	Tr2	HT2	2	3	29.0817	0.946286	2.347	3.893	0.38552	38.552
SM	Fabric	RH-S920TFG	L3_Reynard	e	Tr2	HT2	2	4	31.2756	0.962922	2.416	3.531	0.21997	21.997
SM	Fabric	RH-S920TFG	L3_Reynard	e	Tr2	HT2	2	5	28.5391	0.94755	2.379	3.966	0.29481	29.481
FFR	Fabric	DR-X1720C	1720C	f	Tr2	HT2	2	1	10.8981	0.973158	2.429	2.972	0.35502	35.502
FFR	Fabric	DR-X1720C	1720C	f	Tr2	HT2	2	2	10.154	0.94499	1.991	2.219	0.27863	27.863
FFR	Fabric	DR-X1720C	1720C	f	Tr2	HT2	2	3	7.01958	0.938513	1.44	1.958	0.39922	39.922
FFR	Fabric	DR-X1720C	1720C	f	Tr2	HT2	2	4	6.88117	0.955019	1.325	1.783	0.44221	44.221
FFR	Fabric	DR-X1720C	1720C	f	Tr2	HT2	2	5	9.00946	0.962119	1.957	2.647	0.46284	46.284
FFR	Fabric	3M-1860S	1860S	g	Tr2	HT2	2	1	25.1465	0.997263	0.422	1.942	0.2093	20.93
FFR	Fabric	3M-1860S	1860S	g	Tr2	HT2	2	2	17.0511	0.9958	1.231	2.458	0.16701	16.701
FFR	Fabric	3M-1860S	1860S	g	Tr2	HT2	2	3	20.7605	0.996042	1.624	2.158	0.17846	17.846
FFR	Fabric	3M-1860S	1860S	g	Tr2	HT2	2	4	21.5732	0.996026	0.566	1.785	0.04631	4.631
FFR	Fabric	3M-1860S	1860S	g	Tr2	HT2	2	5	29.6309	0.986338	0.302	2.509	0.08426	8.426
FFR	Fabric	3M-1870+	1870+	h	Tr2	HT2	2	1	28.4127	0.945244	3.284	3.395	0.16184	16.184
FFR	Fabric	3M-1870+	1870+	h	Tr2	HT2	2	2	26.6141	0.947296	3.318	3.805	0.3163	31.63
FFR	Fabric	3M-1870+	1870+	h	Tr2	HT2	2	3	31.9564	0.948518	3.937	4.419	0.19338	19.338
FFR	Fabric	3M-1870+	1870+	h	Tr2	HT2	2	4	30.4002	0.95333	3.716	3.747	0.13963	13.963
FFR	Fabric	3M-1870+	1870+	h	Tr2	HT2	2	5	28.7316	0.958155	3.434	3.653	0.16762	16.762
FFR	Fabric	3M-8210	8210	j	Tr2	HT2	2	1	23.2771	0.996797	0.635	1.567	0.18096	18.096
FFR	Fabric	3M-8210	8210	j	Tr2	HT2	2	2	27.8198	0.996543	0.65	1.52	0.1489	14.89
FFR	Fabric	3M-8210	8210	j	Tr2	HT2	2	3	24.8892	0.998426	0.697	1.427	0.14329	14.329
FFR	Fabric	3M-8210	8210	j	Tr2	HT2	2	4	20.9735	0.999652	0.706	1.459	0.23488	23.488
FFR	Fabric	3M-8210	8210	j	Tr2	HT2	2	5	39.08	0.998625	1.23	2.139	0.18122	18.122
FFR	Fabric	3M-9320A+	9320A	k	Tr2	HT2	2	1	34.6836	0.95442	3.125	3.157	0.11832	11.832
FFR	Fabric	3M-9320A+	9320A	k	Tr2	HT2	2	2	36.9099	0.967626	3.376	3.614	0.15694	15.694
FFR	Fabric	3M-9320A+	9320A	k	Tr2	HT2	2	3	32.1758	0.975357	3.193	3.565	0.22675	22.675
FFR	Fabric	3M-9320A+	9320A	k	Tr2	HT2	2	4	34.694	0.96643	3.268	3.782	0.16574	16.574
FFR	Fabric	3M-9320A+	9320A	k	Tr2	HT2	2	5	31.985	0.96114	3.157	3.302	0.1571	15.71
FFR	Strap	DR-X1720C	1720C	f	Tr2	HT2	2	1	0.525234	0.979504	0.029	14.4631	1.55042	155.042
FFR	Strap	DR-X1720C	1720C	f	Tr2	HT2	2	2	0.480251	0.975243	0.026	16.6875	1.96609	196.609
FFR	Strap	DR-X1720C	1720C	f	Tr2	HT2	2	3	0.562719	0.956634	0.025	15.0841	2.28618	228.618
FFR	Strap	DR-X1720C	1720C	f	Tr2	HT2	2	4	0.528772	0.968347	0.028	15.7554	2.02497	202.497
FFR	Strap	DR-X1720C	1720C	f	Tr2	HT2	2	5	0.959731	0.98599	0.028	15.5263	1.35268	135.268
FFR	Strap	3M-1860S	1860S	g	Tr2	HT2	2	1	0.603595	0.969791	0.012	24.552	3.64525	364.525
FFR	Strap	3M-1860S	1860S	g	Tr2	HT2	2	2	0.58313	0.970174	0.085	24.4087	4.12547	412.547
FFR	Strap	3M-1860S	1860S	g	Tr2	HT2	2	3	0.577244	0.976975	0.085	23.5444	3.81958	381.958
FFR	Strap	3M-1860S	1860S	g	Tr2	HT2	2	4	0.641683	0.984734	0.039	22.0637	2.95874	295.874
FFR	Strap	3M-1860S	1860S	g	Tr2	HT2	2	5	0.530568	0.974981	0.082	23.7924	4.38763	438.763
FFR	Strap	3M-1870+	1870+	h	Tr2	HT2	2	1	0.614005	0.956093	0.078	10.0696	4.4556	445.56
FFR	Strap	3M-1870+	1870+	h	Tr2	HT2	2	2	0.529446	0.961131	0.143	10.2284	5.53057	553.057
FFR	Strap	3M-1870+	1870+	h	Tr2	HT2	2	3	0.451013	0.934451	0.135	11.681	6.18047	618.047
FFR	Strap	3M-1870+	1870+	h	Tr2	HT2	2	4	0.565639	0.961535	0.073	11.508	5.06052	506.052
FFR	Strap	3M-1870+	1870+	h	Tr2	HT2	2	5	0.583909	0.972459	0.121	11.0124	5.4248	542.48
FFR	Strap	3M-8210	8210	j	Tr2	HT2	2	1	0.645334	0.967709	0.267	15.4617	12.2444	1224.44
FFR	Strap	3M-8210	8210	j	Tr2	HT2	2	2	0.628166	0.947234	0.113	16.0958	12.9778	1297.78
FFR	Strap	3M-8210	8210	j	Tr2	HT2	2	3	0.726777	0.955486	0.205	18.5671	11.6	1160
FFR	Strap	3M-8210	8210	j	Tr2	HT2	2	4	0.740779	0.945384	0.141	16.488	17.9844	1798.44
FFR	Strap	3M-8210	8210	j	Tr2	HT2	2	5	0.992241	0.943598	0.058	20.0661	17.8667	1786.67
FFR	Strap	3M-9320A+	9320A	k	Tr2	HT2	2	1	0.354659	0.971119	0.112	9.26124	7.42452	742.452
FFR	Strap	3M-9320A+	9320A	k	Tr2	HT2	2	2	0.241713	0.963338	0.148	8.49136	9.17759	917.759
FFR	Strap	3M-9320A+	9320A	k	Tr2	HT2	2	3	0.219291	0.945404	0.117	9.11159	9.12944	912.944
FFR	Strap	3M-9320A+	9320A	k	Tr2	HT2	2	4	0.311204	0.973348	0.105	8.88506	8.93425	893.425
FFR	Strap	3M-9320A+	9320A	k	Tr2	HT2	2	5	0.214459	0.930528	0.136	8.77491	8.63673	863.673
SM	Fabric	RH-S919B	L2_Reynard	c	Tr3	HT3	3	1	24.0955	0.958226	3.63	4.669	0.53946	53.946
SM	Fabric	RH-S919B	L2_Reynard	c	Tr3	HT3	3	2	23.686	0.683942	4.607	4.891	0.20139	20.139
SM	Fabric	RH-S919B	L2_Reynard	c	Tr3	HT3	3	3	25.2158	0.870038	3.752	4.647	0.31654	31.654
SM	Fabric	RH-S919B	L2_Reynard	c	Tr3	HT3	3	4	26.7358	0.952344	3.627	4.971	0.31265	31.265
SM	Fabric	RH-S919B	L2_Reynard	c	Tr3	HT3	3	5	24.8273	0.951751	3.714	5.51	0.33783	33.783
SM	Fabric	ZA-S001B	L2_Bactive	d	Tr3	HT3	3	1	30.6454	0.997288	1.309	1.941	0.11613	11.613
SM	Fabric	ZA-S001B	L2_Bactive	d	Tr3	HT3	3	2	30.783	0.994647	1.338	2.205	0.14869	14.869
SM	Fabric	ZA-S001B	L2_Bactive	d	Tr3	HT3	3	3	30.9135	0.995306	1.336	2.644	0.22686	22.686
SM	Fabric	ZA-S001B	L2_Bactive	d	Tr3	HT3	3	4	30.6364	0.994915	1.267	2.511	0.23857	23.857
SM	Fabric	ZA-S001B	L2_Bactive	d	Tr3	HT3	3	5	29.0853	0.995897	1.246	2.294	0.18391	18.391
SM	Fabric	RH-S920TFG	L3_Reynard	e	Tr3	HT3	3	1	28.9071	0.962533	2.363	3.266	0.25943	25.943
SM	Fabric	RH-S920TFG	L3_Reynard	e	Tr3	HT3	3	2	30.5136	0.951377	2.443	3.01	0.14864	14.864
SM	Fabric	RH-S920TFG	L3_Reynard	e	Tr3	HT3	3	3	29.4239	0.954415	2.398	2.983	0.16343	16.343
SM	Fabric	RH-S920TFG	L3_Reynard	e	Tr3	HT3	3	4	25.4803	0.952204	2.152	2.864	0.21771	21.771
SM	Fabric	RH-S920TFG	L3_Reynard	e	Tr3	HT3	3	5	27.1508	0.952631	2.376	2.993	0.1675	16.75
FFR	Fabric	DR-X1720C	1720C	f	Tr3	HT3	3	1	13.5168	0.956197	1.743	2.355	0.28726	28.726
FFR	Fabric	DR-X1720C	1720C	f	Tr3	HT3	3	2	10.7159	0.95354	1.517	2.133	0.28778	28.778
FFR	Fabric	DR-X1720C	1720C	f	Tr3	HT3	3	3	10.8059	0.972846	1.39	2.117	0.34719	34.719
FFR	Fabric	DR-X1720C	1720C	f	Tr3	HT3	3	4	10.5654	0.948196	1.394	1.831	0.30851	30.851
FFR	Fabric	DR-X1720C	1720C	f	Tr3	HT3	3	5	11.5279	0.935766	1.36	1.982	0.32469	32.469
FFR	Fabric	3M-1860S	1860S	g	Tr3	HT3	3	1	19.2662	0.999396	0.935	1.581	0.12687	12.687
FFR	Fabric	3M-1860S	1860S	g	Tr3	HT3	3	2	27.2182	0.995342	0.81	1.878	0.20427	20.427
FFR	Fabric	3M-1860S	1860S	g	Tr3	HT3	3	3	30.3645	0.99052	0.157	2.924	0.15595	15.595
FFR	Fabric	3M-1860S	1860S	g	Tr3	HT3	3	4	30.6199	0.989046	0.959	2.278	0.13682	13.682
FFR	Fabric	3M-1860S	1860S	g	Tr3	HT3	3	5	23.4094	0.998766	0.745	1.817	0.2026	20.26
FFR	Fabric	3M-1870+	1870+	h	Tr3	HT3	3	1	37.4493	0.974265	4.043	4.064	0.11601	11.601
FFR	Fabric	3M-1870+	1870+	h	Tr3	HT3	3	2	35.5959	0.959778	3.452	3.784	0.15928	15.928
FFR	Fabric	3M-1870+	1870+	h	Tr3	HT3	3	3	34.5153	0.963563	3.408	3.408	0.10055	10.055
FFR	Fabric	3M-1870+	1870+	h	Tr3	HT3	3	4	38.7908	0.968586	3.82	4.711	0.23408	23.408
FFR	Fabric	3M-1870+	1870+	h	Tr3	HT3	3	5	34.7959	0.964531	3.508	3.742	0.12479	12.479
FFR	Fabric	3M-8210	8210	j	Tr3	HT3	3	1	14.0035	0.948795	1.106	1.462	0.16219	16.219
FFR	Fabric	3M-8210	8210	j	Tr3	HT3	3	2	23.9761	0.97141	1.473	2.517	0.17695	17.695
FFR	Fabric	3M-8210	8210	j	Tr3	HT3	3	3	15.2545	0.95607	1.175	1.715	0.16772	16.772
FFR	Fabric	3M-8210	8210	j	Tr3	HT3	3	4	19.6956	0.975444	1.263	2.151	0.18007	18.007
FFR	Fabric	3M-8210	8210	j	Tr3	HT3	3	5	15.3528	0.977583	0.989	1.73	0.22633	22.633
FFR	Fabric	3M-9320A+	9320A	k	Tr3	HT3	3	1	28.304	0.964573	3.814	3.877	0.16273	16.273
FFR	Fabric	3M-9320A+	9320A	k	Tr3	HT3	3	2	22.0999	0.958646	2.71	2.759	0.1069	10.69
FFR	Fabric	3M-9320A+	9320A	k	Tr3	HT3	3	3	21.0261	0.948445	3.392	3.755	0.33566	33.566
FFR	Fabric	3M-9320A+	9320A	k	Tr3	HT3	3	4	30.6205	0.945445	3.823	4.141	0.21091	21.091
FFR	Fabric	3M-9320A+	9320A	k	Tr3	HT3	3	5	30.6617	0.951797	3.712	3.844	0.19009	19.009
FFR	Strap	DR-X1720C	1720C	f	Tr3	HT3	3	1	0.443609	0.9509	0.028	15.1705	2.24981	224.981
FFR	Strap	DR-X1720C	1720C	f	Tr3	HT3	3	2	0.349142	0.963717	0.02	15.6887	2.55543	255.543
FFR	Strap	DR-X1720C	1720C	f	Tr3	HT3	3	3	0.507809	0.947226	0.03	14.9411	2.22274	222.274
FFR	Strap	DR-X1720C	1720C	f	Tr3	HT3	3	4	0.531244	0.962389	0.029	15.1467	2.02928	202.928
FFR	Strap	DR-X1720C	1720C	f	Tr3	HT3	3	5	0.727428	0.965973	0.019	15.728	1.53561	153.561
FFR	Strap	3M-1860S	1860S	g	Tr3	HT3	3	1	0.45337	0.95592	0.08	22.3437	4.7706	477.06
FFR	Strap	3M-1860S	1860S	g	Tr3	HT3	3	2	0.593369	0.978235	0.075	24.5024	4.16288	416.288
FFR	Strap	3M-1860S	1860S	g	Tr3	HT3	3	3	0.585921	0.972472	0.091	25.1872	3.86265	386.265
FFR	Strap	3M-1860S	1860S	g	Tr3	HT3	3	4	0.488215	0.97573	0.073	21.7818	4.35383	435.383
FFR	Strap	3M-1860S	1860S	g	Tr3	HT3	3	5	0.645283	0.970612	0.099	25.4757	4.05632	405.632
FFR	Strap	3M-1870+	1870+	h	Tr3	HT3	3	1	0.510055	0.984465	0.128	11.7378	6.38683	638.683
FFR	Strap	3M-1870+	1870+	h	Tr3	HT3	3	2	0.475329	0.974222	0.142	10.8277	6.05811	605.811
FFR	Strap	3M-1870+	1870+	h	Tr3	HT3	3	3	0.341194	0.930844	0.136	10.5339	10.2836	1028.36
FFR	Strap	3M-1870+	1870+	h	Tr3	HT3	3	4	0.386663	0.949369	0.114	10.4875	8.53396	853.396
FFR	Strap	3M-1870+	1870+	h	Tr3	HT3	3	5	0.407258	0.93506	0.112	10.7734	9.06069	906.069
FFR	Strap	3M-8210	8210	j	Tr3	HT3	3	1	0.47203	0.959525	0.111	17.6325	11.2889	1128.89
FFR	Strap	3M-8210	8210	j	Tr3	HT3	3	2	0.544226	0.958278	0.134	11.807	17.9861	1798.61
FFR	Strap	3M-8210	8210	j	Tr3	HT3	3	3	0.579795	0.960276	0.331	14.9037	17.7111	1771.11
FFR	Strap	3M-8210	8210	j	Tr3	HT3	3	4	0.969449	0.928013	0.049	15.6822	12.8889	1288.89
FFR	Strap	3M-8210	8210	j	Tr3	HT3	3	5	0.878443	0.970909	0.317	14.7544	13.5555	1355.55
FFR	Strap	3M-9320A+	9320A	k	Tr3	HT3	3	1	0.424575	0.949928	0.156	8.67978	5.05994	505.994
FFR	Strap	3M-9320A+	9320A	k	Tr3	HT3	3	2	0.40343	0.939295	0.139	8.76572	5.17012	517.012
FFR	Strap	3M-9320A+	9320A	k	Tr3	HT3	3	3	0.375165	0.947555	0.132	8.52786	5.59176	559.176
FFR	Strap	3M-9320A+	9320A	k	Tr3	HT3	3	4	0.43125	0.968855	0.153	10.295	5.21549	521.549
FFR	Strap	3M-9320A+	9320A	k	Tr3	HT3	3	5	0.380382	0.94905	0.137	9.214	5.72974	572.974

## Sheet: Filtration+airflow
ppe	model	model_name	type	treatment	tx	sample	filtration_eff	filtration_eff_outcome	airflow
SM	L2_Reynard	RH-S919B	c	No_treat	C	1	99.48	Pass	28.3
SM	L2_Reynard	RH-S919B	c	No_treat	C	2	98.49	Pass	38.75
SM	L2_Reynard	RH-S919B	c	No_treat	C	3	99.13	Pass	34.48
SM	L2_Reynard	RH-S919B	c	Tr1	HT1	1	97.7	Fail	29.73
SM	L2_Reynard	RH-S919B	c	Tr1	HT1	2	94.86	Fail	30.69
SM	L2_Reynard	RH-S919B	c	Tr1	HT1	3	98.19	Pass	32.07
SM	L2_Reynard	RH-S919B	c	Tr2	HT2	1	99.59	Pass	23.8
SM	L2_Reynard	RH-S919B	c	Tr2	HT2	2	99.31	Pass	22.5
SM	L2_Reynard	RH-S919B	c	Tr2	HT2	3	98.61	Pass	31.4
SM	L2_Reynard	RH-S919B	c	Tr3	HT3	1	99.72	Pass	26.7
SM	L2_Reynard	RH-S919B	c	Tr3	HT3	2	99.52	Pass	25.9
SM	L2_Reynard	RH-S919B	c	Tr3	HT3	3	97.31	Fail	25.8
SM	L2_Bactive	ZA-S001B	d	No_treat	C	1	99.51	Pass	16.33
SM	L2_Bactive	ZA-S001B	d	No_treat	C	2	99.1	Pass	16.18
SM	L2_Bactive	ZA-S001B	d	No_treat	C	3	98.3	Pass	13.91
SM	L2_Bactive	ZA-S001B	d	Tr1	HT1	1	98.73	Pass	14.9
SM	L2_Bactive	ZA-S001B	d	Tr1	HT1	2	99.13	Pass	16.28
SM	L2_Bactive	ZA-S001B	d	Tr1	HT1	3	98.44	Pass	14.09
SM	L2_Bactive	ZA-S001B	d	Tr2	HT2	1	99.73	Pass	27.9
SM	L2_Bactive	ZA-S001B	d	Tr2	HT2	2	99.76	Pass	20.7
SM	L2_Bactive	ZA-S001B	d	Tr2	HT2	3	99.58	Pass	27.3
SM	L2_Bactive	ZA-S001B	d	Tr3	HT3	1	99.73	Pass	26.2
SM	L2_Bactive	ZA-S001B	d	Tr3	HT3	2	99.58	Pass	29.5
SM	L2_Bactive	ZA-S001B	d	Tr3	HT3	3	99.34	Pass	29.6
SM	L3_Reynard	RH-S920TFG	e	No_treat	C	1	99.86	Pass	36.65
SM	L3_Reynard	RH-S920TFG	e	No_treat	C	2	99.2	Pass	41.5
SM	L3_Reynard	RH-S920TFG	e	No_treat	C	3	99.67	Pass	36.58
SM	L3_Reynard	RH-S920TFG	e	Tr1	HT1	1	99.67	Pass	37.79
SM	L3_Reynard	RH-S920TFG	e	Tr1	HT1	2	99.4	Pass	40.3
SM	L3_Reynard	RH-S920TFG	e	Tr1	HT1	3	99.53	Pass	41.23
SM	L3_Reynard	RH-S920TFG	e	Tr2	HT2	1	99.83	Pass	33
SM	L3_Reynard	RH-S920TFG	e	Tr2	HT2	2	99.86	Pass	32.6
SM	L3_Reynard	RH-S920TFG	e	Tr2	HT2	3	99.84	Pass	33.4
SM	L3_Reynard	RH-S920TFG	e	Tr3	HT3	1	99.54	Pass	30.4
SM	L3_Reynard	RH-S920TFG	e	Tr3	HT3	2	99.49	Pass	28.4
SM	L3_Reynard	RH-S920TFG	e	Tr3	HT3	3	99.74	Pass	26.5
FFR	9320A	3M-9320A+	k	No_treat	C	1	99.83	Pass	30
FFR	9320A	3M-9320A+	k	No_treat	C	2	100	Pass	29.98
FFR	9320A	3M-9320A+	k	No_treat	C	3	99.94	Pass	30.21
FFR	9320A	3M-9320A+	k	Tr1	HT1	1	99.87	Pass	30.12
FFR	9320A	3M-9320A+	k	Tr1	HT1	2	100	Pass	31.94
FFR	9320A	3M-9320A+	k	Tr1	HT1	3	100	Pass	29.96
FFR	9320A	3M-9320A+	k	Tr2	HT2	1	98.29	Pass	27.09
FFR	9320A	3M-9320A+	k	Tr2	HT2	2	100	Pass	27.58
FFR	9320A	3M-9320A+	k	Tr2	HT2	3	100	Pass	27.53
FFR	9320A	3M-9320A+	k	Tr3	HT3	1	99.75	Pass	30.32
FFR	9320A	3M-9320A+	k	Tr3	HT3	2	100	Pass	28.16
FFR	9320A	3M-9320A+	k	Tr3	HT3	3	100	Pass	27.21
FFR	1870+	3M-1870+	h	No_treat	C	1	100	Pass	39.33
FFR	1870+	3M-1870+	h	No_treat	C	2	100	Pass	39.35
FFR	1870+	3M-1870+	h	No_treat	C	3	99.76	Pass	35.23
FFR	1870+	3M-1870+	h	Tr1	HT1	1	100	Pass	46.96
FFR	1870+	3M-1870+	h	Tr1	HT1	2	100	Pass	35.9
FFR	1870+	3M-1870+	h	Tr1	HT1	3	99.96	Pass	35.9
FFR	1870+	3M-1870+	h	Tr2	HT2	1	99.68	Pass	36.75
FFR	1870+	3M-1870+	h	Tr2	HT2	2	100	Pass	37.52
FFR	1870+	3M-1870+	h	Tr2	HT2	3	100	Pass	38.55
FFR	1870+	3M-1870+	h	Tr3	HT3	1	100	Pass	30.83
FFR	1870+	3M-1870+	h	Tr3	HT3	2	99.79	Pass	37.2
FFR	1870+	3M-1870+	h	Tr3	HT3	3	98.87	Pass	37.66
FFR	1720C	DR-X1720C	f	No_treat	C	1	99.94	Pass	38.38
FFR	1720C	DR-X1720C	f	No_treat	C	2	99.66	Pass	53.34
FFR	1720C	DR-X1720C	f	No_treat	C	3	99.95	Pass	59.2
FFR	1720C	DR-X1720C	f	Tr1	HT1	1	99.43	Pass	50.43
FFR	1720C	DR-X1720C	f	Tr1	HT1	2	99.75	Pass	54.91
FFR	1720C	DR-X1720C	f	Tr1	HT1	3	99.67	Pass	53.37
FFR	1720C	DR-X1720C	f	Tr2	HT2	1	99.53	Pass	46.34
FFR	1720C	DR-X1720C	f	Tr2	HT2	2	100	Pass	49.67
FFR	1720C	DR-X1720C	f	Tr2	HT2	3	98.56	Pass	50.25
FFR	1720C	DR-X1720C	f	Tr3	HT3	1	99.48	Pass	57.01
FFR	1720C	DR-X1720C	f	Tr3	HT3	2	98.98	Pass	113.53
FFR	1720C	DR-X1720C	f	Tr3	HT3	3	100	Pass	88.24
FFR	8210	3M-8210	j	No_treat	C	1	99.81	Pass	43.26
FFR	8210	3M-8210	j	No_treat	C	2	100	Pass	48.24
FFR	8210	3M-8210	j	No_treat	C	3	99.76	Pass	44.71
FFR	8210	3M-8210	j	Tr1	HT1	1	100	Pass	42.49
FFR	8210	3M-8210	j	Tr1	HT1	2	99.72	Pass	43.81
FFR	8210	3M-8210	j	Tr1	HT1	3	99.53	Pass	44.55
FFR	8210	3M-8210	j	Tr2	HT2	1	98.97	Pass	44.54
FFR	8210	3M-8210	j	Tr2	HT2	2	100	Pass	46.12
FFR	8210	3M-8210	j	Tr2	HT2	3	98.85	Pass	43.53
FFR	8210	3M-8210	j	Tr3	HT3	1	100	Pass	41.54
FFR	8210	3M-8210	j	Tr3	HT3	2	100	Pass	46.15
FFR	8210	3M-8210	j	Tr3	HT3	3	99.74	Pass	42.97
FFR	1860S	3M-1860S	g	No_treat	C	1	99.34	Pass	41.95
FFR	1860S	3M-1860S	g	No_treat	C	2	99.71	Pass	28.46
FFR	1860S	3M-1860S	g	No_treat	C	3	99.68	Pass	42.86
FFR	1860S	3M-1860S	g	Tr1	HT1	1	99.7	Pass	32.55
FFR	1860S	3M-1860S	g	Tr1	HT1	2	99.01	Pass	29.49
FFR	1860S	3M-1860S	g	Tr1	HT1	3	100	Pass	38.82
FFR	1860S	3M-1860S	g	Tr2	HT2	1	99.31	Pass	43.85
FFR	1860S	3M-1860S	g	Tr2	HT2	2	100	Pass	39.83
FFR	1860S	3M-1860S	g	Tr2	HT2	3	100	Pass	46.87
FFR	1860S	3M-1860S	g	Tr3	HT3	1	98.28	Pass	49.87
FFR	1860S	3M-1860S	g	Tr3	HT3	2	100	Pass	48.8
FFR	1860S	3M-1860S	g	Tr3	HT3	3	98	Pass	48.4
